# Supplementary material for: Phylogenomics Reveals Clear Cases of Misclassification and Genus-Wide Phylogenetic Markers for Acinetobacter
Source: Genome Biol Evol. 2019 Aug 12;11(9):2531–41. doi: 10.1093/gbe/evz178 (PMC6740150; doi:10.1093/gbe/evz178)
Supplement: evz178_Supplementary_Data [file evz178_supplementary_data.zip]

Archive with 6 entries (6 files):
- Legends suppl materials.doc
- Supplementary_Figure1.tiff
- Supplementary_Figure2.pdf
- Supplementary_Figure3.pdf
- Supplementary_Table_1.xls
- Supplementary_Table_2.xls
