# Supplementary material for: Phylogenomics Reveals Clear Cases of Misclassification and Genus-Wide Phylogenetic Markers for Acinetobacter
Source: Genome Biol Evol. 2019 Aug 12;11(9):2531–41. doi: 10.1093/gbe/evz178 (PMC6740150; doi:10.1093/gbe/evz178)
Supplement: evz178_Supplementary_Data [file evz178_supplementary_data.zip › Supplementary_Table_1.xls]

## Sheet: Informacion_Genomas
	Species	Strain	Assembly	GC%	Scaffolds	Genes	Proteins	Size (Mb)	Level	Completeness	Contamination
1	Acinetobacter albensis	ANC 4874	GCA_900095025.1	38.4	30	2843	2764	3.05	Contig	99.91	0.05
2	Acinetobacter apis	ANC 5114	GCA_900197575.1	38.3	12	2267	2182	2.41	Contig	100	0
3	Acinetobacter baumannii	11510	GCA_001922425.2	39.0974	2	3976	3800	4.09129	Chromosome	100	0.82
4	Acinetobacter baumannii	AB030	GCA_000746645.1	39	-	4296	3953	4.33579	Complete Genome	100	0.82
5	Acinetobacter baumannii	ATCC 17978-mff	GCA_001077675.1	38.9442	2	3840	3667	4.0067	Complete Genome	100	0.27
6	Acinetobacter baumannii	CIP70.10	GCA_001457535.1	38.8974	2	3704	3550	3.93626	Complete Genome	100	0
7	Acinetobacter baumannii	IOMTU 433	GCA_000828935.1	39.1181	2	4038	3860	4.19032	Complete Genome	100	0.14
8	Acinetobacter baumannii	AB0057	GCA_000021245.2	39.1897	2	3971	3812	4.06388	Complete Genome	100	0
9	Acinetobacter baumannii	ACICU	GCA_000018445.1	38.9013	3	3839	3605	3.99676	Complete Genome	99.98	0.63
10	Acinetobacter baumannii	ATCC 19606	GCA_000162295.1	39.1	22	3803	3637	3.97152	Scaffold	99.09	0
11	Acinetobacter baumannii	AYE	GCA_000069245.1	39.3357	5	3900	3703	4.04873	Complete Genome	100	0.27
12	Acinetobacter baumannii	D1279779	GCA_000186665.4	38.9872	2	3564	3369	3.7117	Complete Genome	100	0.68
13	Acinetobacter baylyi	GTC 3695	GCA_001485005.1	40.3	34	3358	3261	3.60242	Contig	100	0
14	Acinetobacter baylyi	CIP 107474	GCA_000368685.1	40.5	10	3347	3222	3.61165	Scaffold	100	0
15	Acinetobacter beijerinckii	GTC 14628	GCA_000931715.1	38.1	31	3459	3325	3.59494	Contig	100	0.04
16	Acinetobacter beijerinckii	ANC 3835	GCA_000368985.1	38.3	6	3378	3219	3.54768	Scaffold	99.96	0
17	Acinetobacter beijerinckii	CIP 110307	GCA_000369005.1	38.3	5	3397	3252	3.56333	Scaffold	99.91	0.04
18	Acinetobacter bereziniae	507_ABAU	GCA_001055215.1	37.8	278	4541	4347	4.80093	Scaffold	99.93	1.75
19	Acinetobacter bereziniae	CHI-40-1	GCA_000825165.1	38	324	4542	4306	4.77615	Scaffold	99.93	2.16
20	Acinetobacter bereziniae	HPC229	GCA_001500155.2	38.0269	122	4429	4129	4.63993	Contig	99.66	2.16
21	Acinetobacter bereziniae	KCTC 23199	GCA_000753985.1	38	132	4667	4494	4.86949	Contig	99.93	2.06
22	Acinetobacter bereziniae	XH901	GCA_002813045.1	38.1	1	4273	4054	4.50912	Complete Genome	97.47	1.61
23	Acinetobacter bereziniae	CIP 70.12	GCA_000248295.2	38.1	372	4933	4304	4.976	Contig	99.93	2.16
24	Acinetobacter bereziniae	NIPH 3	GCA_000368505.1	38	12	4663	4426	4.97828	Scaffold	99.93	1.58
25	Acinetobacter boissieri	ANC 4422	GCA_900096955.1	38	29	2569	2502	2.69	Contig	99.86	0
26	Acinetobacter bouvetii	GTC 3697	GCA_001485025.1	45	25	3188	3075	3.34707	Contig	99.93	0.55
27	Acinetobacter bouvetii	CIP 107468	GCA_000368865.1	45	6	3247	3078	3.38882	Scaffold	99.57	0.55
28	Acinetobacter brisouii	ANC 4119	GCA_000368645.1	41.8	8	2989	2866	3.14664	Scaffold	99.45	0.95
29	Acinetobacter brisouii	SM1	GCA_000964015.1	41.8	65	2849	2733	2.99562	Contig	99.45	1.08
30	Acinetobacter brisouii	CIP 110357	GCA_000488275.1	41.7	7	3029	2879	3.14851	Scaffold	99.18	0.95
31	Acinetobacter calcoaceticus	EGD_AQ_BF14	GCA_001663695.1	38.7	69	3996	3840	4.10376	Scaffold	96.23	3.91
32	Acinetobacter calcoaceticus	GK2	GCA_001510805.1	38.6	28	3514	3348	3.74264	Contig	100	0
33	Acinetobacter calcoaceticus	KCTC 2357	GCA_000931735.1	38.6	18	3775	3630	3.89321	Contig	99.91	0
34	Acinetobacter calcoaceticus	NCTC7364	GCA_900093475.1	38.8495	2	3977	3791	4.12898	Complete Genome	100	0
35	Acinetobacter calcoaceticus	WP19	GCA_000746375.1	38.7	66	3884	3620	3.95171	Scaffold	100	0.31
36	Acinetobacter calcoaceticus	ANC 3680	GCA_000368945.1	38.8	4	3959	3770	4.07494	Scaffold	100	0.46
37	Acinetobacter calcoaceticus	ANC 3811	GCA_000399665.1	38.6	2	3696	3497	3.82768	Scaffold	100	0.02
38	Acinetobacter calcoaceticus	CIP 81.8	GCA_000368965.1	38.7	7	3808	3632	3.92966	Scaffold	99.91	0
39	Acinetobacter calcoaceticus	NIPH 13	GCA_000367865.1	38.7	3	3806	3625	3.9285	Scaffold	100	0.55
40	Acinetobacter calcoaceticus	RUH2202	GCA_000162035.1	38.7	15	3720	3559	3.88179	Scaffold	100	0
41	Acinetobacter celticus	ANC 4603	GCA_001707755.1	39.3	39.3	2969	2829	3.09	Contig	99.86	0.33
42	Acinetobacter colistiniresistens	NIPH 1859	GCA_000369765.1	41.5	8	4029	3803	4.2233	Scaffold	100	0.33
43	Acinetobacter colistiniresistens	NIPH 2036	GCA_000413935.1	41.3	11	3710	3475	3.89768	Scaffold	100	0.27
44	Acinetobacter colistiniresistens	NR1165	GCA_003227755.1	41	182	4381	3996	4.42395	Scaffold	100	0.95
45	Acinetobacter courvalinii	NIPH 3623	GCA_000369785.1	42.8	2	3712	3555	3.992	Scaffold	100	0.27
46	Acinetobacter defluvii	WCHA30	GCA_001704615.2	38	9	3712	3473	3.812	Scaffold	99.93	1.09
47	Acinetobacter dispersus	ANC 4105	GCA_000369485.1	40.5	5	3906	3741	4.106	Scaffold	100	0.22
48	Acinetobacter equi	114	GCA_001307195.1	34.9	1	2901	2708	3.05	Complete Genome	99.66	0.76
49	Acinetobacter gandensis	ANC 4275	GCA_001678755.1	39.7	30	3044	2892	3.176	Contig	99.66	0.41
50	Acinetobacter gerneri	CIP 107464	GCA_000368565.1	37.9	42	4305	4097	4.59517	Scaffold	100	0.84
51	Acinetobacter gerneri	KCTC 12415	GCA_000747725.1	37.7	185	4173	3944	4.38411	Contig	100	1.19
52	Acinetobacter gerneri	MTCC 9824	GCA_000430245.1	37.7	167	4161	4001	4.42097	Contig	100	0.84
53	Acinetobacter guillouiae	KCTC 23200	GCA_000829655.1	38.1	72	4644	4481	4.84278	Contig	99.93	2.08
54	Acinetobacter guillouiae	NBRC 110550	GCA_002370525.1	38.3	1	4355	4164	4.64842	Scaffold	99.79	1.85
55	Acinetobacter guillouiae	CIP 63.46	GCA_000368145.1	38.2	16	4675	4487	4.90228	Scaffold	99.93	1.8
56	Acinetobacter guillouiae	MSP4-18	GCA_000414055.1	38.1	94	4642	4486	4.84896	Contig	99.93	1.8
57	Acinetobacter guillouiae	NIPH 991	GCA_000368485.1	38.2	4	4587	4402	4.90577	Scaffold	99.84	1.46
58	Acinetobacter gyllenbergii	FMP01	GCA_001682515.1	41	25	4120	3959	4.28491	Scaffold	100	0.44
59	Acinetobacter gyllenbergii	GTC 14627	GCA_000931695.1	40.9	46	4189	4028	4.30865	Contig	99.95	0.16
60	Acinetobacter gyllenbergii	CIP 110306	GCA_000413855.1	40.9	65	4214	4025	4.30585	Contig	100	0.16
61	Acinetobacter gyllenbergii	MTCC 11365	GCA_000414075.1	41	48	4184	4032	4.31899	Contig	100	0.16
62	Acinetobacter gyllenbergii	NIPH 230	GCA_000488195.1	41	13	4387	4054	4.55135	Scaffold	98.26	0.48
63	Acinetobacter haemolyticus	AN54	GCA_003430865.1	39.5178	13	3628	3289	3.67798	Scaffold	100	0.73
64	Acinetobacter haemolyticus	HW-2A	GCA_003323815.1	39.7	1	3194	3058	3.44117	Complete Genome	100	0.53
65	Acinetobacter haemolyticus	KCRI-45	GCA_900406805.1	41.2	176	3807	3503	3.97145	Contig	100	0.82
66	Acinetobacter haemolyticus	NBRC 109758	GCA_000830135.1	39.5	140	3199	3060	3.34895	Contig	99.73	0.27
67	Acinetobacter haemolyticus	NCTC10306	GCA_900444825.1	39.7	4	3440	3157	3.56934	Contig	100	0.82
68	Acinetobacter haemolyticus	TJS01	GCA_001932555.1	39.6994	3	3469	3211	3.53884	Complete Genome	100	0.04
69	Acinetobacter haemolyticus	XH900	GCA_002813065.1	39.5852	2	3242	2941	3.32205	Complete Genome	99.86	0.04
70	Acinetobacter haemolyticus	CIP 64.3	GCA_000369065.1	39.7	15	3347	3159	3.51308	Scaffold	99.73	0.27
71	Acinetobacter haemolyticus	NIPH 261	GCA_000369085.1	39.6	7	3425	3213	3.53126	Scaffold	99.73	0.27
72	Acinetobacter haemolyticus	TG19599	GCA_000302315.1	39.5	261	3188	3054	3.38644	Contig	99.73	0.28
73	Acinetobacter harbinensis	HITLi 7	GCA_000816495.1	40.9	6	2698	2488	3.085	Scaffold	99.73	0
74	Acinetobacter indicus	IHIT27599	GCA_001922645.1	45.8	234	3102	2850	3.18332	Scaffold	99.93	1.71
75	Acinetobacter indicus	IHIT31224	GCA_002938505.1	46.1	108	2830	2594	2.85874	Scaffold	99.93	0.27
76	Acinetobacter indicus	IHIT31669	GCA_002938585.1	46.2	89	2713	2503	2.79237	Contig	99.93	0.27
77	Acinetobacter indicus	IHIT32860	GCA_002938625.1	46	82	2758	2547	2.8333	Scaffold	99.93	0.55
78	Acinetobacter indicus	KCTC 42012	GCA_002174105.1	45.6	33	2927	2714	3.01288	Contig	99.93	0.41
79	Acinetobacter indicus	KM7	GCA_000964095.1	45.7	129	2934	2734	3.01571	Contig	99.93	0.41
80	Acinetobacter indicus	LUH5041	GCA_002938685.1	45.5	119	3068	2806	3.09405	Scaffold	99.93	0.27
81	Acinetobacter indicus	SGAir0564	GCA_002953575.1	45.5	1	3053	2803	3.15738	Complete Genome	99.93	0.27
82	Acinetobacter indicus	ANC 4215	GCA_000413875.1	45.4	11	3060	2856	3.18669	Scaffold	99.93	0.86
83	Acinetobacter indicus	CIP 110367	GCA_000488255.1	45.4	17	3091	2866	3.21164	Scaffold	99.93	0.86
84	Acinetobacter johnsonii	Aj2199	GCA_001632325.1	41.4	154	3794	3462	3.79907	Contig	100	0.27
85	Acinetobacter johnsonii	DSM 6963	GCA_000949655.1	41.3	123	3399	3255	3.46957	Contig	100	0.27
86	Acinetobacter johnsonii	LXL_C1	GCA_003335165.1	41.3	1	3306	3023	3.39871	Complete Genome	100	0
87	Acinetobacter johnsonii	MB44	GCA_001483265.1	41.4	75	3293	3016	3.3576	Contig	100	0.31
88	Acinetobacter johnsonii	ANC 3681	GCA_000368805.1	41.5	8	3394	3220	3.5405	Scaffold	100	0
89	Acinetobacter johnsonii	CIP 64.6	GCA_000368045.1	41.5	11	3548	3294	3.6084	Scaffold	100	0.27
90	Acinetobacter johnsonii	SH046	GCA_000162055.1	41.3	47	3504	3251	3.69001	Scaffold	99.73	0.27
91	Acinetobacter johnsonii	TG19605	GCA_000301735.1	41.3	186	3463	3293	3.53249	Contig	100	0.27
92	Acinetobacter johnsonii	XBB1	GCA_001484935.1	41.0672	9	4045	3664	4.08133	Complete Genome	99.86	0.13
93	Acinetobacter junii	65	GCA_001941805.1	38.6	1	3225	2967	3.37831	Complete Genome	100	0
94	Acinetobacter junii	L20	GCA_000813495.1	38.7	144	3074	2877	3.19981	Contig	100	0.31
95	Acinetobacter junii	lzh-X15	GCA_002761875.1	38.8	1	3096	2963	3.28806	Complete Genome	100	0.27
96	Acinetobacter junii	NBRC 109759	GCA_000831735.1	38.7	108	3065	2904	3.22683	Contig	100	0.27
97	Acinetobacter junii	NCTC12153	GCA_900444865.1	38.8	4	3213	2956	3.34465	Contig	100	0.27
98	Acinetobacter junii	WCHAJ59	GCA_002165245.2	38.9204	3	3265	2995	3.38477	Complete Genome	100	0.41
99	Acinetobacter junii	CIP 64.5	GCA_000368765.1	38.9	7	3192	2939	3.35774	Scaffold	100	0.27
100	Acinetobacter junii	NIPH 182	GCA_000368745.1	38.5	9	3179	3047	3.31017	Scaffold	100	0
101	Acinetobacter junii	SH205	GCA_000162075.1	39	44	3289	3069	3.46306	Scaffold	100	0
102	Acinetobacter junii	TG19608	GCA_000302355.1	38.7	136	3114	2911	3.2575	Contig	100	0.27
103	Acinetobacter kookii	ANC 4667	GCA_900096895.1	42.9	22	2963	2820	3.09	Scaffold	99.93	0
104	Acinetobacter lactucae	JVAP01	GCA_001595745.2	38.8242	93	3753	3526	3.90573	Scaffold	99.91	0.41
105	Acinetobacter lactucae	NRRL B-41902	GCA_001605885.1	38.6	39	3735	3591	3.91621	Scaffold	100	0.41
106	Acinetobacter lactucae	OTEC-02	GCA_002076935.1	38.8	1	3778	3586	3.98171	Complete Genome	100	0.55
107	Acinetobacter larvae	BRTC-1	GCA_001704115.1	41.6	1	3322	3145	3.74	Complete Genome	99.71	0
108	Acinetobacter lwoffii	Acilw_F78	GCA_900088145.1	43.3	12	2938	2734	3.03197	Contig	100	0
109	Acinetobacter lwoffii	NBRC 109760	GCA_000836095.1	43.1	100	3207	3049	3.29888	Contig	99.93	0.27
110	Acinetobacter lwoffii	NCTC5867	GCA_900444925.1	43.2	4	3285	3053	3.34948	Contig	99.93	0.27
111	Acinetobacter lwoffii	ZS207	GCA_002119785.1	42.8485	10	3428	3133	3.49351	Chromosome	99.93	0.4
112	Acinetobacter lwoffii	CIP 64.10	GCA_000369105.1	43.1	16	3090	2894	3.21841	Scaffold	100	0
113	Acinetobacter lwoffii	CIP 70.31	GCA_000369125.1	43	12	3533	3203	3.67768	Scaffold	99.93	0.342
114	Acinetobacter lwoffii	NIPH 478	GCA_000369145.1	42.9	9	3144	2962	3.30126	Scaffold	99.93	0
115	Acinetobacter lwoffii	NIPH 715	GCA_000368165.1	42.9	26	3369	3086	3.45456	Scaffold	99.93	0.27
116	Acinetobacter lwoffii	SH145	GCA_000162095.1	42.8	76	3246	3017	3.481	Scaffold	99.93	0
117	Acinetobacter lwoffii	TG19636	GCA_000301755.1	42.8	245	3487	3229	3.49778	Contig	99.93	0.27
118	Acinetobacter modestus	NIPH 236	GCA_000367965.1	38.5	19	3437	3258	3.54	Scaffold	99.73	0.37
119	Acinetobacter nectaris	CIP 110549	GCA_000488215.1	36.7	29	2593	2474	2.668	Scaffold	99.28	0
120	Acinetobacter nosocomialis	6411	GCA_000814165.3	38.7533	4	3908	3679	4.06175	Complete Genome	100	0.31
121	Acinetobacter nosocomialis	AB7	GCA_003007235.1	38.8	62	3597	3465	3.76944	Scaffold	100	0
122	Acinetobacter nosocomialis	FDAARGOS_129	GCA_002951295.1	38.8	1	3839	3649	4.00268	Complete Genome	100	0
123	Acinetobacter nosocomialis	HJ14	GCA_001680455.1	38.8	88	3806	3600	3.9605	Scaffold	100	0.3
124	Acinetobacter nosocomialis	NCTC 8102	GCA_003143895.1	38.7	1	3887	3700	4.01011	Complete Genome	99.18	0
125	Acinetobacter nosocomialis	SSA3	GCA_002082665.1	38.6923	2	4026	3807	4.14236	Complete Genome	100	0
126	Acinetobacter nosocomialis	T228	GCA_000802905.1	38.6	52	3713	3516	3.79181	Scaffold	99.73	0
127	Acinetobacter nosocomialis	M2	GCA_000472005.1	38.7	11	3608	3466	3.78241	Contig	100	0.14
128	Acinetobacter nosocomialis	NIPH 2119	GCA_000368085.1	38.8	1	3730	3540	3.90688	Scaffold	100	0
129	Acinetobacter nosocomialis	NIPH 386	GCA_000368605.1	38.8	10	3962	3723	4.0467	Scaffold	100	0
130	Acinetobacter oleivorans	KCJK7897	GCA_003053305.1	38.7	33	3844	3690	4.0027	Contig	100	0.41
131	Acinetobacter oleivorans	KCRI-35	GCA_900406785.1	38.7	104	3861	3738	4.06229	Contig	100	1.05
132	Acinetobacter oleivorans	KCTC 23045	GCA_000836035.1	38.6	29	3977	3830	4.10846	Contig	100	0.68
133	Acinetobacter oleivorans	CIP 110421	GCA_000488235.1	38.7	4	3989	3840	4.14252	Scaffold	99.72	0.68
134	Acinetobacter oleivorans	DR1	GCA_000196795.1	38.7	1	3999	3832	4.15254	Complete Genome	100	0.68
135	Acinetobacter parvus	CM11	GCA_000962795.1	39.5	117	3504	3259	3.60557	Scaffold	96.31	1.19
136	Acinetobacter parvus	GTC 3704	GCA_001485085.1	41.7	100	2784	2573	2.78104	Contig	100	0.27
137	Acinetobacter parvus	NIPH 1103	GCA_000368005.1	41.7	12	2962	2690	3.01896	Scaffold	99.73	0.27
138	Acinetobacter piscicola	LW15	GCA_002233755.1	37.2	60	988	937	1.09	Scaffold	100	0.32
139	Acinetobacter pittii	AP_882	GCA_001577285.1	38.7712	3	4040	3785	4.2168	Complete Genome	100	0.59
140	Acinetobacter pittii	HUMV-6483	GCA_002158945.1	38.9865	2	4116	3889	4.18287	Complete Genome	100	0.18
141	Acinetobacter pittii	IPK_TSA6.1	GCA_001698835.1	39	2	4042	3705	4.14347	Contig	99.73	0.4
142	Acinetobacter pittii	TE2	GCA_000817365.1	38.8	20	3640	3502	3.81121	Contig	100	0
143	Acinetobacter pittii	XJ88	GCA_002863745.1	38.7866	2	3950	3794	4.09962	Complete Genome	100	0
144	Acinetobacter pittii	YMC2010/8/T346	GCA_002012285.1	38.8894	2	3901	3691	4.04582	Complete Genome	99.86	0.27
145	Acinetobacter pittii	ANC 3678	GCA_000369025.1	38.9	10	3838	3652	3.95983	Scaffold	100	0
146	Acinetobacter pittii	ANC 4050	GCA_000399685.1	38.8	1	3678	3524	3.83683	Scaffold	100	0.21
147	Acinetobacter pittii	CIP 70.29	GCA_000369045.1	38.9	13	3657	3472	3.83031	Scaffold	100	0.55
148	Acinetobacter pittii	PHEA-2	GCA_000191145.1	38.8	1	3674	3599	3.86253	Complete Genome	99.77	0
149	Acinetobacter populi	PBJ7	GCA_002174125.1	40.2	12	3420	3292	3.69	Scaffold	100	0.29
150	Acinetobacter proteolyticus	2P01AA	GCA_002835245.1	41.1	36	4200	4020	4.3288	Scaffold	100	0.63
151	Acinetobacter proteolyticus	ANC 3849	GCA_001753605.1	41.1	36	4192	3985	4.37465	Contig	100	0.63
152	Acinetobacter radioresistens	CM38	GCA_000972345.1	41.5	42	3052	2912	3.17193	Scaffold	100	0
153	Acinetobacter radioresistens	Dog_1A_IMI	GCA_002836895.1	41.6	81	2959	2853	3.0803	Scaffold	100	0.62
154	Acinetobacter radioresistens	DSSKY-A-001	GCA_002993105.1	41.6	1	2932	2778	3.13286	Complete Genome	99.59	0
155	Acinetobacter radioresistens	LH6	GCA_003258335.1	41.8	1	2902	2756	3.08978	Complete Genome	100	0.27
156	Acinetobacter radioresistens	SA188	GCA_001917365.1	41.5	37	3053	2921	3.20281	Contig	100	0.27
157	Acinetobacter radioresistens	CIP 103788	GCA_000368905.1	41.7	13	3008	2878	3.19549	Scaffold	100	0
158	Acinetobacter radioresistens	NIPH 2130	GCA_000368885.1	41.7	6	3014	2888	3.16492	Scaffold	100	0
159	Acinetobacter radioresistens	SH164	GCA_000162115.1	41.6	18	3009	2895	3.15801	Scaffold	100	0
160	Acinetobacter radioresistens	TG02010	GCA_000301795.1	41.5	38	2890	2767	3.06385	Contig	100	0
161	Acinetobacter radioresistens	WC-A-157	GCA_000286595.1	41.6745	21	3073	2880	3.2096	Contig	100	0
162	Acinetobacter rudis	DSM 24031	GCA_000829675.1	39	151	3681	3463	3.96179	Contig	99.73	2.21
163	Acinetobacter rudis	CIP 110305	GCA_000413895.1	39.2	11	3674	3503	4.06669	Scaffold	99.73	2.21
164	Acinetobacter schindleri	ACE	GCA_001971565.1	42.6093	7	3186	2975	3.26805	Complete Genome	100	0.4
165	Acinetobacter schindleri	DRN	GCA_003069395.1	42.7	105	3071	2844	3.15797	Contig	100	0.27
166	Acinetobacter schindleri	GTC 3703	GCA_001485065.1	42.4	98	3082	2963	3.24409	Contig	100	0
167	Acinetobacter schindleri	SGAir0122	GCA_003072585.1	42.5349	2	3206	2853	3.28532	Complete Genome	100	0.68
168	Acinetobacter schindleri	CIP 107287	GCA_000368625.1	42.3	18	3272	3097	3.39456	Scaffold	100	0
169	Acinetobacter schindleri	NIPH 900	GCA_000368465.1	42.4	12	3342	3115	3.4149	Scaffold	100	1.23
170	Acinetobacter schindleri	TG19614	GCA_000301815.1	42.4	159	3063	2894	3.19703	Contig	100	0.37
171	Acinetobacter seifertii	1334_ABAU	GCA_001054375.1	38.6	680	4137	3735	4.14312	Scaffold	99.49	2.53
172	Acinetobacter seifertii	C917	GCA_002148925.1	38.5	203	3828	3473	3.90066	Contig	99.91	1
173	Acinetobacter seifertii	KCJK1723	GCA_001707675.1	38.5	120	3712	3553	3.88478	Contig	100	0.87
174	Acinetobacter seifertii	KCJK7915	GCA_003053365.1	38.5	163	3705	3532	3.95069	Contig	100	0.66
175	Acinetobacter seifertii	MI30-324	GCA_002794295.1	38.4	112	3807	3650	4.05108	Scaffold	100	1
176	Acinetobacter seifertii	MI421-133	GCA_002795375.1	38.5	222	3812	3629	4.03975	Contig	99.73	1
177	Acinetobacter seifertii	NIPH 973	GCA_000368065.1	38.6	16	4180	3890	4.23169	Scaffold	100	1.14
178	Acinetobacter seifertii	UBA3035	GCA_002367535.1	38.6	69	-	-	3.99863	Scaffold	99.5	0.73
179	Acinetobacter seifertii	V1371	GCA_002795345.1	38.4	260	3876	3666	3.98728	Scaffold	100	0.68
180	Acinetobacter sichuanensis	WCHAc060041	GCA_003024515.2	37	233	4591	4311	4.66661	Contig	99.93	1.27
181	Acinetobacter soli	ABBL054	GCA_001414585.1	42.7	127	3360	3093	3.43948	Contig	99.14	0.82
182	Acinetobacter soli	GFJ2	GCA_001953195.1	42.8246	8	3451	3305	3.63635	Complete Genome	99.69	0.88
183	Acinetobacter soli	HEU7	GCA_002927815.1	43.1	41	3168	3047	3.36342	Contig	99.69	0.88
184	Acinetobacter soli	KCRI-42	GCA_900406795.1	42.8	141	3279	3020	3.38895	Contig	99.69	1.28
185	Acinetobacter soli	KCTC 22184	GCA_000760595.1	43.1	33	3163	3050	3.33045	Contig	99.68	0.82
186	Acinetobacter soli	L7	GCA_002204165.1	42.9	410	3441	3015	3.38838	Contig	98.48	1.69
187	Acinetobacter soli	CIP 110264	GCA_000368705.1	43.2	9	3174	3050	3.35999	Scaffold	99.68	0.82
188	Acinetobacter soli	NIPH 2899	GCA_000368725.1	42.9	3	3244	3097	3.46351	Scaffold	99.68	0.82
189	Acinetobacter soli	TCM341	GCA_000633005.1	42.7	74	3303	3155	3.49815	Contig	99.69	1.51
190	Acinetobacter tandoii	KCTC 12417	GCA_000760555.1	40	95	3922	3723	4.01257	Contig	99.72	1.415
191	Acinetobacter tandoii	SC36	GCA_002795165.1	42	58	3211	3065	3.41455	Contig	99.73	0.27
192	Acinetobacter tandoii	DSM 14970	GCA_000400735.1	40.1	28	3982	3755	4.07892	Scaffold	99.726	1.415
193	Acinetobacter tjernbergiae	DSM 14971	GCA_000374425.1	38.5	50	3540	3343	3.69238	Scaffold	99.96	0.62
194	Acinetobacter towneri	5-2Ac02	GCA_001758345.1	40.9	67	2918	2569	2.95145	Contig	99.93	0.13
195	Acinetobacter towneri	KCTC 12419	GCA_000760575.1	41.2	107	2761	2610	2.83868	Contig	99.93	0
196	Acinetobacter towneri	DSM 14962	GCA_000368785.1	41.3	42	2838	2638	2.95235	Scaffold	99.93	0
197	Acinetobacter ursingii	421_ABAU	GCA_001056675.1	40	41	3347	3206	3.5162	Scaffold	99.91	0.04
198	Acinetobacter ursingii	blaTEM-116	GCA_002943125.1	40	194	3379	3165	3.57819	Scaffold	100	0.63
199	Acinetobacter ursingii	GTC 3702	GCA_001485045.1	40.1	91	3308	3159	3.5076	Contig	99.91	0.13
200	Acinetobacter ursingii	NBRC 110511	GCA_000934145.1	40.2	26	2965	2857	3.16486	Contig	100	0.04
201	Acinetobacter ursingii	NBRC 110512	GCA_000949815.1	40.2	31	2957	2859	3.16492	Contig	100	0.04
202	Acinetobacter ursingii	NBRC 110605	GCA_000949835.1	40.2	27	2961	2853	3.16563	Contig	99.73	0.04
203	Acinetobacter ursingii	UBA2310	GCA_002345755.1	40	37	-	-	3.51221	Scaffold	99.91	0.31
204	Acinetobacter ursingii	ANC 3649	GCA_000368845.1	39.9	5	3621	3384	3.82548	Scaffold	99.91	1.22
205	Acinetobacter ursingii	CIP 107286	GCA_000368825.1	40.2	10	3312	3107	3.53574	Scaffold	96.62	0.13
206	Acinetobacter ursingii	NIPH 706	GCA_000369885.1	40	20	3381	3193	3.51004	Scaffold	99.91	0.04
207	Acinetobacter venetianus	GTC 14626	GCA_001484985.1	39	46	3278	3158	3.39909	Contig	100	0.054
208	Acinetobacter venetianus	JKSF02	GCA_001577485.1	39	87	3317	3165	3.475	Scaffold	100	0.08
209	Acinetobacter venetianus	LUH13518	GCA_001584655.1	39.2	93	3414	3242	3.53777	Contig	100	0.97
210	Acinetobacter venetianus	LUH7437	GCA_001584665.1	39	90	3459	3280	3.59346	Contig	100	0.08
211	Acinetobacter venetianus	RAG-1	GCA_000368585.1	39.1	5	3303	3165	3.45826	Scaffold	100	0.05
212	Acinetobacter vivianii	NIPH 2168	GCA_000369705.1	41.5	3	3785	3642	4.0849	Scaffold	100	0.27
213	Acinetobacter wuhouensis	WCHA60	GCA_001696605.3	38.2563	8	3819	3620	3.96045	Complete Genome	99.93	1.36
214	Acinetobacter wuhouensis	WCHAW010062	GCA_002165345.2	38.11	16	4474	4220	4.59	Complete Genome	99.93	1.91
