# Supplementary material for: Phylogenomics Reveals Clear Cases of Misclassification and Genus-Wide Phylogenetic Markers for Acinetobacter
Source: Genome Biol Evol. 2019 Aug 12;11(9):2531–41. doi: 10.1093/gbe/evz178 (PMC6740150; doi:10.1093/gbe/evz178)
Supplement: evz178_Supplementary_Data [file evz178_supplementary_data.zip › Supplementary_Table_2.xls]

## Sheet: Hoja 1
	Gene	RF	ShBip	ND	Uniprot Annotation
1	NA	176	58.2938	0.268113	Site-specific recombinase
2	miaA	176	58.2938	0.218055	tRNA dimethylallyltransferase
3	pbp	180	57.346	0.248308	penicillin-binding protein 1B
4	bamA	182	56.872	0.211775	Outer membrane protein assembly factor BamA
5	cbl*	188	55.4502	0.204225	Cys regulon transcriptional regulator Cbl
6	yhhT*	192	54.5024	0.264553	Permease
7	hemA	192	54.5024	0.22664	Glutamyl-tRNA reductase
8	YidC	188	55.4502	0.189552	membrane protein insertase YidC
9	ppsA	188	55.4502	0.157054	Phosphoenolpyruvate synthase/pyruvate phosphate dikinase
10	mfd	194	54.0284	0.231733	Transcription-repair-coupling factor
11	dxs 1	194	54.0284	0.230943	1-deoxy-D-xylulose-5-phosphate synthase
12	NA	194	54.0284	0.179253	S1 RNA binding domain protein
13	rlmD	196	53.5545	0.275378	23S rRNA (uracil(1939)-C(5))-methyltransferase RlmD
14	gpsA	196	53.5545	0.213146	Glycerol-3-phosphate dehydrogenase [NAD(P)+]
15	lpxK	200	52.6066	0.31357	Tetraacyldisaccharide 4'-kinase
16	NA	200	52.6066	0.237616	Class II glutamine amidotransferase
17	rluD 3	200	52.6066	0.217365	Pseudouridine synthase
18	cdsA	202	52.1327	0.267412	Phosphatidate cytidylyltransferase
19	rsmH	202	52.1327	0.223493	Ribosomal RNA small subunit methyltransferase H
20	NA	202	52.1327	0.216531	Peptidase S49 family protein
21	dnaE	204	51.6588	0.21172	DNA polymerase III subunit alpha
22	nadB	204	51.6588	0.198422	L-aspartate oxidase
23	ftsZ 1	204	51.6588	0.184124	Cell division protein FtsZ
24	secY 2,3	204	51.6588	0.162399	Protein translocase subunit SecY
25	NA	206	51.1848	0.249807	tRNA threonylcarbamoyl adenosine modification protein YjeE
26	ParA-ParB	206	51.1848	0.209576	ParB/RepB/Spo0J family partition protein-ParA family protein
27	clpX	206	51.1848	0.179431	ATP-dependent Clp protease ATP-binding subunit ClpX
28	ftsY 3	206	51.1848	0.177251	Signal recognition particle receptor FtsY
29	rlmN	206	51.1848	0.174222	Dual-specificity RNA methyltransferase RlmN
30	recN 1	208	50.7109	0.230085	DNA repair protein RecN
31	murA	208	50.7109	0.18781	UDP-N-acetylglucosamine 1-carboxyvinyltransferase
32	uppS	210	50.237	0.249248	Ditrans,polycis-undecaprenyl-diphosphate synthase ((2E,6E)-farnesyl-diphosphate specific)
33	queF	210	50.237	0.244419	NADPH-dependent 7-cyano-7-deazaguanine reductase
34	rsgA	210	50.237	0.238137	Small ribosomal subunit biogenesis GTPase RsgA
35	kdsB	210	50.237	0.23752	3-deoxy-manno-octulosonate cytidylyltransferase
36	coaBC	210	50.237	0.210379	Coenzyme A biosynthesis bifunctional protein CoaBC
37	NA	210	50.237	0.208407	6-pyruvoyl-tetrahydropterin synthase
38	pgsA	210	50.237	0.20235	CDP-diacylglycerol--glycerol-3-phosphate 3-phosphatidyltransferase
39	miaB	210	50.237	0.184777	tRNA-2-methylthio-N(6)-dimethylallyladenosine synthase
40	lepA 1	210	50.237	0.164091	Elongation factor 4
41	tsaC	212	49.763	0.293346	Threonylcarbamoyl-AMP synthase
42	lipB	212	49.763	0.284236	Octanoyltransferase
43	tpiA	212	49.763	0.259424	Triosephosphate isomerase
44	mltG	212	49.763	0.254635	Endolytic murein transglycosylase
45	dnaG	212	49.763	0.242722	DNA primase
46	pssA	212	49.763	0.240588	CDP-diacylglycerol-serine O-phosphatidyltransferase
47	NA*	212	49.763	0.236922	Bacterial regulatory helix-turn-helix, lysR family protein
48	glmM	212	49.763	0.229282	Phosphoglucosamine mutase
49	nadE	212	49.763	0.224376	Glutamine-dependent NAD(+) synthetase
50	engB	212	49.763	0.211121	Probable GTP-binding protein EngB
51	fabD 3	212	49.763	0.210894	Malonyl CoA-acyl carrier protein transacylase
52	pyrC	212	49.763	0.193858	Dihydroorotase
53	tig 1	212	49.763	0.138078	Trigger factor
54	sppA	214	49.2891	0.275741	Signal peptide peptidase SppA
55	NA	214	49.2891	0.252483	Bifunctional tetrahydrofolate synthase/dihydrofolate synthase
56	NA*	214	49.2891	0.237582	KamA family protein
57	aroB	214	49.2891	0.222567	3-dehydroquinate synthase
58	cysE 3	214	49.2891	0.220031	Serine O-acetyltransferase
59	pncB	214	49.2891	0.2132	nicotinate phosphoribosyltransferase
60	aroQ	214	49.2891	0.201672	3-dehydroquinate dehydratase
61	mnmG	214	49.2891	0.167253	tRNA uridine 5-carboxymethylaminomethyl modification enzyme MnmG
62	truA	216	48.8152	0.24029	tRNA pseudouridine synthase A
63	dusC	216	48.8152	0.240204	tRNA-dihydrouridine(16) synthase
64	pyrF	216	48.8152	0.215485	Orotidine 5'-phosphate decarboxylase
65	NA*	216	48.8152	0.206717	ATPase associated with various cellular activities family protein
66	ppsR	216	48.8152	0.205156	Phosphoenolpyruvate synthase regulatory protein
67	kdsC	216	48.8152	0.201842	3-deoxy-D-manno-octulosonate 8-phosphate phosphatase KdsC
68	lysA	216	48.8152	0.200312	Diaminopimelate decarboxylase
69	dus	216	48.8152	0.196822	tRNA-dihydrouridine synthase B
70	rnc	216	48.8152	0.194851	Ribonuclease 3
71	truC	218	48.3412	0.317658	Pseudouridylate synthase
72	NA*	218	48.3412	0.222847	Polyprenyl synthetase family protein
73	rlmB_1	218	48.3412	0.220655	23S rRNA (guanosine-2'-O-)-methyltransferase RlmB
74	NA	218	48.3412	0.219209	Arabinose 5-phosphate isomerase
75	pth	218	48.3412	0.200584	Peptidyl-tRNA hydrolase
76	lpxC	218	48.3412	0.194554	UDP-3-O-acyl-N-acetylglucosamine deacetylase
77	rho 1	218	48.3412	0.152405	Transcription termination factor Rho
78	lptA	220	47.8673	0.278493	Lipopolysaccharide export system protein LptA
79	cmk	220	47.8673	0.26649	Cytidylate kinase
80	pgk 1	220	47.8673	0.183942	Phosphoglycerate kinase
81	dnaJ 1	220	47.8673	0.1742	Chaperone protein DnaJ
82	gyrA	220	47.8673	0.170648	DNA gyrase subunit A
83	murE	222	47.3934	0.280774	UDP-N-acetylmuramoyl-L-alanyl-D-glutamate--2,6-diaminopimelate ligase
84	thiL	222	47.3934	0.278265	Thiamine-monophosphate kinase
85	pdxH	222	47.3934	0.248769	Pyridoxine/pyridoxamine 5'-phosphate oxidase
86	NA*	222	47.3934	0.22601	YchF/TatD family DNA exonuclease
87	rsmG	222	47.3934	0.222909	Ribosomal RNA small subunit methyltransferase G
88	NA	222	47.3934	0.218698	Lytic murein transglycosylase family protein
89	cysW	222	47.3934	0.21695	Sulfate ABC transporter, permease CysW
90	nadK	222	47.3934	0.214518	NAD kinase
91	lpxA	222	47.3934	0.20642	Acyl-[acyl-carrier-protein]--UDP-N-acetylglucosamine O-acyltransferase
92	gltX	222	47.3934	0.190786	Glutamate--tRNA ligase
93	ttcA	222	47.3934	0.180411	tRNA-cytidine(32) 2-sulfurtransferase
94	rimO	222	47.3934	0.162653	Ribosomal protein S12 methylthiotransferase RimO
95	NA	222	47.3934	0.160707	Aspartokinase
96	NA	224	46.9194	0.249605	Electron transport complex, RnfABCDGE type, B subunit
97	NA	224	46.9194	0.242376	3'-5' exonuclease
98	NA*	224	46.9194	0.20135	CobQ/CobB/MinD/ParA nucleotide binding domain protein
99	NA	224	46.9194	0.194266	hypothetical protein
100	ruvB 1	224	46.9194	0.184727	Holliday junction ATP-dependent DNA helicase RuvB
101	ispG	224	46.9194	0.181452	4-hydroxy-3-methylbut-2-en-1-yl diphosphate synthase (flavodoxin)
102	recA 1	224	46.9194	0.179058	Protein RecA
103	rsmD	226	46.4455	0.290049	Ribosomal RNA small subunit methyltransferase D
104	lpxH	226	46.4455	0.284115	UDP-2,3-diacylglucosamine hydrolase
105	tmk	226	46.4455	0.262449	Thymidylate kinase
106	hisZ	226	46.4455	0.239882	ATP phosphoribosyltransferase regulatory subunit
107	trpC	226	46.4455	0.21536	Indole-3-glycerol phosphate synthase
108	mnmE	226	46.4455	0.213864	tRNA modification GTPase MnmE
109	NA	226	46.4455	0.207803	Coproporphyrinogen oxidase
110	dapA	226	46.4455	0.205642	4-hydroxy-tetrahydrodipicolinate synthase
111	obg	226	46.4455	0.178994	GTPase Obg
112	minD	226	46.4455	0.143743	Site-determining protein
113	rsmE_1	228	45.9716	0.28217	Ribosomal RNA small subunit methyltransferase E
114	NA*	228	45.9716	0.244196	Aspartate carbamoyltransferase
115	NA	228	45.9716	0.237003	Alpha/beta hydrolase family protein
116	ubiH*	228	45.9716	0.228316	2-octaprenyl-6-methoxyphenyl hydroxylase
117	NA*	228	45.9716	0.218265	HAD phosphoserine phosphatase-like hydrolase, IB family protein
118	gmk	228	45.9716	0.214029	Guanylate kinase
119	NA	228	45.9716	0.200858	Nucleotide-binding protein
120	aroA	228	45.9716	0.197342	3-phosphoshikimate 1-carboxyvinyltransferase
121	ruvC	228	45.9716	0.19724	Crossover junction endodeoxyribonuclease RuvC
122	rluC	228	45.9716	0.195382	Pseudouridine synthase
123	tgt 3	228	45.9716	0.174631	Queuine tRNA-ribosyltransferase
124	rpoH	228	45.9716	0.164816	RNA polymerase sigma factor RpoH
125	purC	228	45.9716	0.143077	Phosphoribosylaminoimidazole-succinocarboxamide synthase
126	gltA_2	228	45.9716	0.137455	Citrate synthase
127	folP	230	45.4976	0.283848	Dihydropteroate synthase
128	tsaA	230	45.4976	0.245089	tRNA (N6-threonylcarbamoyladenosine(37)-N6)-methyltransferase TrmO
129	hslR	230	45.4976	0.230438	Heat shock protein 15
130	rnt	230	45.4976	0.196446	Ribonuclease T
131	lptB	230	45.4976	0.187448	Lipopolysaccharide export system ATP-binding protein LptB
132	pyrH	230	45.4976	0.17593	Uridylate kinase
133	NA	230	45.4976	0.174461	OsmC-like family protein
134	adk	230	45.4976	0.141346	Adenylate kinase
135	tadA	232	45.0237	0.285637	tRNA-specific adenosine deaminase
136	queA 3	232	45.0237	0.23532	S-adenosylmethionine:tRNA ribosyltransferase-isomerase
137	queE	232	45.0237	0.225395	7-carboxy-7-deazaguanine synthase
138	dapF	232	45.0237	0.211623	Diaminopimelate epimerase
139	rlmH	232	45.0237	0.200343	Ribosomal RNA large subunit methyltransferase H
140	rlmJ	232	45.0237	0.189443	Ribosomal RNA large subunit methyltransferase J
141	folE	232	45.0237	0.170448	GTP cyclohydrolase 1
142	ffh 1	232	45.0237	0.147075	Signal recognition particle protein
143	pdxB	234	44.5498	0.295251	Erythronate-4-phosphate dehydrogenase
144	gtaB-PKc_like	234	44.5498	0.278727	phosphotransferase/Putative nucleotidyl transferase
145	murG	234	44.5498	0.241367	UDP-N-acetylglucosamine--N-acetylmuramyl-(pentapeptide) pyrophosphoryl-undecaprenol N-acetylglucosamine transferase
146	pdxJ	234	44.5498	0.20943	Pyridoxine 5'-phosphate synthase
147	fabZ	234	44.5498	0.195939	3-hydroxyacyl-[acyl-carrier-protein] dehydratase FabZ
148	lolA_2	236	44.0758	0.247615	Outer-membrane lipoprotein carrier protein
149	NA*	236	44.0758	0.220381	Short chain dehydrogenase family protein
150	dut	236	44.0758	0.21356	Deoxyuridine 5'-triphosphate nucleotidohydrolase
151	rpiA	236	44.0758	0.173235	Ribose-5-phosphate isomerase A
152	purB	236	44.0758	0.162802	Adenylosuccinate lyase
153	greA	236	44.0758	0.162409	Transcription elongation factor GreA
154	guaB_3	236	44.0758	0.14751	Inosine-5'-monophosphate dehydrogenase
155	NA	236	44.0758	0.121122	Peptidyl-prolyl cis-trans isomerase
156	rpoA 1,2	236	44.0758	0.0764227	DNA-directed RNA polymerase subunit alpha
157	prmC	238	43.6019	0.29979	Release factor glutamine methyltransferase
158	rsmE_2	238	43.6019	0.25063	Ribosomal RNA small subunit methyltransferase E
159	NA*	238	43.6019	0.247267	Polyprenyl synthetase family protein
160	glmU	238	43.6019	0.24025	Bifunctional protein GlmU
161	trpD_2	238	43.6019	0.214125	Anthranilate phosphoribosyltransferase
162	smpB	238	43.6019	0.194032	SsrA-binding protein
163	der	238	43.6019	0.169966	GTPase Der
164	NA	238	43.6019	0.164578	D-3-phosphoglycerate dehydrogenase
165	cysT	240	43.128	0.214039	Sulfate ABC transporter, permease CysT
166	coaD	240	43.128	0.193847	Phosphopantetheine adenylyltransferase
167	nusB	240	43.128	0.179079	Transcription antitermination protein NusB
168	suhB	240	43.128	0.166063	Inositol-1-monophosphatase
169	frr	240	43.128	0.154413	Ribosome-recycling factor
170	NA*	242	42.654	0.271701	SpoU rRNA Methylase family protein
171	thiD	242	42.654	0.241553	Hydroxymethylpyrimidine/phosphomethylpyrimidine kinase
172	NA	242	42.654	0.196438	Putative endoribonuclease L-PSP
173	prmB	242	42.654	0.196102	50S ribosomal protein L3 glutamine methyltransferase
174	rlmE	242	42.654	0.169652	Ribosomal RNA large subunit methyltransferase E
175	pyrE_2	242	42.654	0.165772	Orotate phosphoribosyltransferase
176	pheS 3	242	42.654	0.163732	Phenylalanine--tRNA ligase alpha subunit
177	prs	242	42.654	0.137543	Ribose-phosphate pyrophosphokinase
178	coaE	244	42.1801	0.290587	Dephospho-CoA kinase
179	NA*	244	42.1801	0.278142	Dienelactone hydrolase
180	NA*	244	42.1801	0.260872	NIF3 family protein
181	epmC	244	42.1801	0.245522	Elongation factor P hydroxylase
182	pyrB	244	42.1801	0.193615	Aspartate carbamoyltransferase
183	NA	244	42.1801	0.184221	Rhodanese-like domain protein
184	aroK	246	41.7062	0.240138	Shikimate kinase
185	ribF	246	41.7062	0.236602	Riboflavin biosynthesis protein
186	hisH	246	41.7062	0.194758	Imidazole glycerol phosphate synthase subunit HisH
187	nadA	246	41.7062	0.194543	Quinolinate synthase A
188	NA	248	41.2322	0.268127	Uncharacterized protein
189	purK	248	41.2322	0.211008	N5-carboxyaminoimidazole ribonucleotide synthase
190	phoB 3	248	41.2322	0.169457	Phosphate regulon transcriptional regulatory protein PhoB
191	atpA 1	248	41.2322	0.0740713	ATP synthase subunit alpha
192	folK	250	40.7583	0.297238	2-amino-4-hydroxy-6-hydroxymethyldihydropteridine diphosphokinase
193	NA	250	40.7583	0.289441	DNA/RNA non-specific endonuclease
194	murJ	250	40.7583	0.23259	Probable lipid II flippase MurJ
195	ruvA	250	40.7583	0.219239	Holliday junction ATP-dependent DNA helicase RuvA
196	NA	250	40.7583	0.216068	Ambiguos annotation
197	NA	250	40.7583	0.166895	Acetolactate synthase, small subunit
198	NA	252	40.2844	0.241769	ATP synthase subunit b
199	aceF	252	40.2844	0.230564	Dihydrolipoamide acetyltransferase component of pyruvate dehydrogenase complex
200	bamE	252	40.2844	0.190865	Outer membrane protein assembly factor BamE
201	NA	252	40.2844	0.168736	SCP-2 sterol transfer family protein
202	dapD	252	40.2844	0.154788	2,3,4,5-tetrahydropyridine-2,6-dicarboxylate N-succinyltransferase
203	rplB	252	40.2844	0.0843176	50S ribosomal protein L2
204	sdhB	254	39.8104	0.135569	Succinate dehydrogenase iron-sulfur subunit
205	ampD	256	39.3365	0.265161	1,6-anhydro-N-acetylmuramyl-L-alanine amidase AmpD
206	NA	256	39.3365	0.210252	Putative tRNA-(Ms[2]io[6]A)-hydroxylase
207	NA	256	39.3365	0.198963	Bacterioferritin
208	accB	256	39.3365	0.148948	Biotin carboxyl carrier protein of acetyl-CoA carboxylase
209	NA*	258	38.8626	0.258677	Phosphoglycolate phosphatase
210	orn	258	38.8626	0.190186	Oligoribonuclease
211	hisA	258	38.8626	0.166111	1-(5-phosphoribosyl)-5-[(5-phosphoribosylamino)methylideneamino] imidazole-4-carboxamide isomerase
212	clpP	258	38.8626	0.150613	ATP-dependent Clp protease proteolytic subunit
213	NA	260	38.3886	0.168016	Probable transcriptional regulatory protein
214	rppH	260	38.3886	0.146594	RNA pyrophosphohydrolase
215	rplO 2	260	38.3886	0.0990819	50S ribosomal protein L15
216	purN	262	37.9147	0.282016	Phosphoribosylglycinamide formyltransferase
217	mpl	262	37.9147	0.194119	UDP-N-acetylmuramate--L-alanyl-gamma-D-glutamyl-meso-2,6-diaminoheptandioate ligase
218	NA	262	37.9147	0.170928	Histidine triad protein
219	tsf	262	37.9147	0.12332	Elongation factor Ts
220	NA	264	37.4408	0.22481	Hit-like protein involved in cell-cycle regulation
221	rsfS	264	37.4408	0.193915	Ribosomal silencing factor RsfS
222	trmD	264	37.4408	0.157318	tRNA (guanine-N(1)-)-methyltransferase
223	atpG 3	264	37.4408	0.119089	ATP synthase gamma chain
224	tusE	266	36.9668	0.230794	Sulfurtransferase TusE
225	iscU	266	36.9668	0.138568	Iron-sulfur cluster assembly scaffold protein IscU
226	NA*	268	36.4929	0.143264	Rrf2 family protein
227	NA	270	36.019	0.178967	Bacterioferritin
228	infC	272	35.545	0.136548	Translation initiation factor IF-3
229	purE	274	35.0711	0.166009	N5-carboxyaminoimidazole ribonucleotide mutase
230	rplC 2	274	35.0711	0.0876763	50S ribosomal protein L3
231	rpsB 2	278	34.1232	0.0702794	30S ribosomal protein S2
232	rplE 2	282	33.1754	0.0966172	50S ribosomal protein L5
233	rplD	284	32.7014	0.074683	50S ribosomal protein L4
234	glyQ	288	31.7536	0.140677	Glycine--tRNA ligase alpha subunit
235	rpsE 2	290	31.2796	0.0779649	30S ribosomal protein S5
236	sdhD	294	30.3318	0.154242	Succinate dehydrogenase hydrophobic membrane anchor subunit
237	atpF	296	29.8578	0.0865449	ATP synthase subunit b
238	sdhC	298	29.3839	0.159805	Succinate dehydrogenase cytochrome b556 subunit
239	rplX	298	29.3839	0.0749009	50S ribosomal protein L24
240	iscA	304	27.9621	0.156622	Iron-binding protein IscA
241	rpsT	308	27.0142	0.0886201	30S ribosomal protein S20
242	rplV 2	308	27.0142	0.0805436	50S ribosomal protein L22
243	rpmA	312	26.0664	0.0769068	50S ribosomal protein L27
244	rpsN	318	24.6445	0.0644948	30S ribosomal protein S14
245	rplP 2	320	24.1706	0.102411	50S ribosomal protein L16
246	rplW	320	24.1706	0.0816099	50S ribosomal protein L23
247	rplU	320	24.1706	0.0618886	50S ribosomal protein L21
248	rpsU	322	23.6967	0.0548468	30S ribosomal protein S21
249	rpsS	324	23.2227	0.0778183	30S ribosomal protein S19
250	rplN 2	326	22.7488	0.0561312	50S ribosomal protein L14
251	rpsJ	338	19.9052	0.0630474	30S ribosomal protein S10
252	rpsP	342	18.9573	0.0840248	30S ribosomal protein S16
253	rpsR	350	17.0616	0.0459911	30S ribosomal protein S18
254	rpmI	364	13.7441	0.0677994	50S ribosomal protein L35
255	rpmB	366	13.2701	0.0339204	50S ribosomal protein L28
